# Supplementary material for: Physical Exercise Mitigates Salivary Gland and Saliva Damages in Rats Exposed to Binge-like Ethanol Pattern
Source: Antioxidants (Basel). 2023 May 3;12(5):1038. doi: 10.3390/antiox12051038 (PMC10215489; doi:10.3390/antiox12051038)
Supplement: Supplementary file 1 [file antioxidants-12-01038-s001.zip]

Archive with 1 entries (1 files):
- antioxidants-2280940-supplementary.pdf
